# Supplementary material for: Identification of novel avian and mammalian deltaviruses provides new insights into deltavirus evolution
Source: Virus Evol. 2021 Feb 12;7(1):veab003. doi: 10.1093/ve/veab003 (PMC7882216; doi:10.1093/ve/veab003)
Supplement: veab003_Supplementary_Data [file veab003_supplementary_data.zip]

Archive with 2 entries (2 files):
- Supplementary_Tables.pdf
- Supplementary_Figures_deltavirus_R1.pdf
